# Supplementary material for: Study of Physico-Chemical Properties of Dough and Wood Oven-Baked Pizza Base: The Effect of Leavening Time
Source: Foods. 2023 Mar 26;12(7):1407. doi: 10.3390/foods12071407 (PMC10093465; doi:10.3390/foods12071407)
Supplement: Supplementary file 1 [file foods-12-01407-s001.zip]

Archive with 2 entries (2 files):
- foods-2262376-supplementary.pdf
- video S1-volume.mp4
